# Supplementary material for: Adjacent Cell Marker Lateral Spillover Compensation and Reinforcement for Multiplexed Images
Source: Front Immunol. 2021 Jul 5;12:652631. doi: 10.3389/fimmu.2021.652631 (PMC8289709; doi:10.3389/fimmu.2021.652631)
Supplement: Supplementary file 6 [file Table_1.xlsx]

## Sheet: Sheet1
Antibody	Clone	Channel	Element
dsDNA	35I9DNA	89	Y
Histone H3	D1H2	115	In
CD4	EPR6855	143	Nd
CD56	MRQ-42	145	Nd
CD21 (CR2)	SP186	150	Nd
Pax-5	D7H5X	153	Eu
CD163	EDHu-1	155	Gd
CD68	D4B9C	156	Gd
CD3	MRQ-39	159	Tb
CD8a	D8A8Y	164	Dy
CD20	SP32	170	Er
